# Supplementary material for: Correlative Monitoring of Immune Activation and Tissue Damage in Malignant Melanoma—An Algorithm for Identification of Tolerance Breakage During Immune Checkpoint Inhibitor Therapy of Cancer
Source: Int J Mol Sci. 2020 Mar 16;21(6):2020. doi: 10.3390/ijms21062020 (PMC7139313; doi:10.3390/ijms21062020)
Supplement: Supplementary file 1 [file ijms-21-02020-s001.zip]

Archive with 1 entries (1 files):
- ijms-713039-supplementary.xlsx
