# Supplementary material for: Correlative Monitoring of Immune Activation and Tissue Damage in Malignant Melanoma—An Algorithm for Identification of Tolerance Breakage During Immune Checkpoint Inhibitor Therapy of Cancer
Source: Int J Mol Sci. 2020 Mar 16;21(6):2020. doi: 10.3390/ijms21062020 (PMC7139313; doi:10.3390/ijms21062020)
Supplement: Supplementary file 1 [file ijms-21-02020-s001.zip › ijms-713039-supplementary.xlsx]

## Sheet: Tabelle1
RAW DATA
patient no.	lab. values	reference values
1				days from 1. treatment cycle	-1	0	1	12	16	21	22	34	37	42	51	58	62	65	69	72	77	79	84	91	98
1			treatment:			ipilimumab				ipilimumab				ipilimumab								ipilimumab
1	leukocytes, abs.	4.2-9.1 /nl			6.9		9.1	7.3	9.1		8.8	8.7	8.7	8.2	9.6	10.7	9.9	9.1	7.9	8	7.1		8	8.1	8.3
1	monocytes, %	5-12 %														10	10			9					11
1	eosinophiles, %	1-7 %														6	7			8					7
1	CRP	<5 mg/l			5		5	7	5		5	5	5	5	5	7	13	5	5	5	5		5	5	5
1	IL-6	< 7.0 pg/l			<1,5		3.6	<1,5	<1,5		2.7	1.7	1.6	<1,5	3.1	5.1	7	4.1	2.7	<1,5	<1,5		<1,5
1	LDH	<250 U/l			167		183	214	210		185	195	196	193	209	220	182	183	185	188	189		189	182	199
1	S100B	<0.11 µg/l			0.06		0.08	0.09	0.09		0.09		0.09	0.08	0.06	0.08	0.17	0.06	0.08	0.08	0.06		0.09	0.06	0.08
1			irAE:
1			AE:													gastral bleeding
1				days from 1. treatment cycle	-54	0	9	14	16	23	28	43	51	58	65	73	79	86	93	100	107	121	135
1			treatment:			nivolumab		nivolumab				nivolumab		nivolumab		nivolumab				nivolumab
1	leukocytes, abs.	4.2-9.1 /nl			9		10			9.5			8.7		10.1		9.6		10.2		10.5	10.6	8.5
1	monocytes, %	5-12 %			10.7		11.1			11.5			12.6		11.9		10.8		9.9		11	11	11.3
1	eosinophiles, %	1-7 %			3		3			3.6			0,0 -		0		0.8		2.6		2.8	3.5	6.8
1	CRP	< 5 mg/l			1.5		1.9	2.8		1.8	1.6	1.7	1.8	2.5	1.5	2.2	1.8	3.4	1.9	1.8	1.8	2.8	4.7
1	IL-6	< 7.0 pg/l			<1,50	1.77	1.78	4.48	2.48		2.66	1.86	<1,50	4.61	2.01	4.09	4.43	4.82		4.6	4.75	3.94	4.08
1	LDH	< 250 U/l			160	186	190	175		202	183	224	194	177	207	229	224	185	195	202	185	225	182
1	S100B	< 0.11 µg/l			0.06	0.06	0.09	0.11	0.11	0.09	0.08	0.09	0.08	0.09	0.1	0.09	0.11	0.07	0.09	0.07	0.07	0.11	0.07
1	fT4	0.9 -1.7 ng/dl			1.76	1.66	1.66	1.52			1.94	1.94	1.67	1.3	1.47	1.46	1.43	1.37	1.5	1.52	1.46	1.49	1.22
1	TSH	0.27-4.20 mU/l			1.33	1.52	1.39	0.98			0.31	0.27	0.67	2.89	3.76	5.3	4.42	5.79	6.26	7.57	9.29	8.27	7.22
1	TAK	< 115 IU/ml			83							403
1			irAE:								thyroiditis
1			non-irAE:
2				days from 1. treatment cycle	-35	-7	0	1	7	14	21	28	35	42	63	71	77	81	82	83	89	90	91	92	93	102	106	116
2			treatment:				ipilimumab				ipilimumab			ipilimumab	ipilimumab
2	leukocytes, abs.	4.2-9.1 /nl			6.5	7.1			6.5	6.6	6.3	6.6	6.7	5.6	7.3	6.9	8	9.2	9.2	7.3	9.2	8.7		6.8	6.8	8.3	9.8	8.8
2	monocytes, %	5-12 %			8										6	13	11	7	8		8	7			6	6	8	8
2	eosinophiles, %	1-7 %			2										3	1	1	2	1		1	1			0	4	2	1
2	CRP	< 5 mg/l			<5	<5		<5	<5		<5			<5	17	76	42	30	24	59	40		20	12	<5	10	52	<5
2	IL-6	< 7.0 pg/l			<1,5	2.9		<1,5	1.7	3.6	4.4	3.1	3.2	3.9	3.9	17	23	16	14		45	20		10		7.2	27	26
2	LDH	< 250 U/l			194	176			169	165	177	188	173	156	167	187	281	332	274	264	240	206		191	166	163	176	262
2	S100B	< 0.11 µg/l			0.08	0.08		0.1	0.1	0.09	0.11	0.11	0.13	0.14	0.13	0.21	0.35	0.39	0.2		0.32	0.32		0.22		0.26	0.73	1.72
2	CK	< 190 U/l			43												47	272	94	39	19	16		18		22	20
2	ALT	< 50 U/l			29	24			36	41	40	32	37	35	28	30	61	59	43	36	43			38	35	40	30	22
2			irAE:														hepatitis	myositis
2			AE:
3				days from 1. treatment cycle	-34	-11	0	1	6	14	21	22	28	35	42	49	52	56	62	63	1160
3			treatment:				ipilimumab				ipilimumab				ipilimumab
3	leukocytes, abs.	4.2-9.1 /nl			9.3	8.5	7.7	7	6.9	7.4	8.4	8.7	9	8.8	9.8	8.4	8.6	16.1	16.8	18.2	14
3	monocytes, %	5-12 %			8.8	9.1	10.3	10.6	8.5	8.8	9.1	7.6	7.9	8.5	8.6	8.9	8	8.1
3	eosinophiles, %	1-7 %			4.8	2.5	3.4	4	4.1	4.6	5.5	5.2	4.8	8.2	5.7	6.3	5.6	1.4
3	CRP	< 5 mg/l					2.1	1.4	1.9	2.8	3.9	4.5	5.2	2.1	5.8	3.1	4.2	201	307.5	280.9	232.7
3	IL-6	< 7.0 pg/l					3.65	3.17	1.72	4.94	4.57	7.43	5.42	3.92	6.96	5.37	9.31	64.78	99.16
3	LDH	< 250 U/l			201	187	188	177	171	167	164	181	225	187	195	176	171	204	232
3	S100B	< 0.11 µg/l			0.06	0.07	0.05	0.05	0.05	0.04	0.06	0.06	0.09	0.07	0.07	0.06	0.1	0.07	0.07
3	fT3	2.0-4.4 ng/l			2.64				4.13	2.9	2.57	2.47	2.55	2.89	4.47	11.07	2.18	1.94	1.69
3			irAE:												thyroiditis
3			AE:															infection (cellulitis)
4				days from 1. treatment cycle	-35	0	2	9	16	17	20	28	30	37	44	51	56	-3589	70	77	84	87	90	97	104	118	121
4			treatment:			ipilimumab						ipilimumab					ipilimumab			ipilimumab
4	leukocytes, abs.	4.2-9.1 /nl			10.8		10.5	9.7	13.9	9.8	12.8	10.3	11.3	12.8	14.3	11.6	11	11.4	8.8	9.3	9.8	12.1	9.2	10.7	12.6	12.9	11.5
4	monocytes, %	5-12 %			8.4		9.7	9.1	7.3			8.9	8.7	5.3	8.6	9.2	7.8	7.8	10.7	11.4	10.6	13.4	11.2	9.7	8.4	8.4	8.4
4	eosinophiles, %	1-7 %			0.5		0.4	1	0.7			0.9	1.1	0.3	1	2.3	1.6	1.8	4.4	4.5	3.8	1.6	2.3	1.9	0.9	0.9	0.5
4	CRP	< 5 mg/l			6.2		2.1	3	3.9	10.8	14.1	2.4	1.9	7.9	4.6	11.8	3.4	3.1	5.1	2.7	1.9	44	18.4	3	1.4	2.9	1.5
4	IL-6	< 7.0 pg/l			2.56		4.44	5.75	6.23			1.99	1.51	2.56	6.34	4.62	<1,50	3.51	3.72	3.52	<1,50	14.88	3.69	2.43	3.15	4.99
4	LDH	< 250 U/l			107		110	98	104	90	125	108	108	111	98	95	113	84	99	116	115	152	102	100	106	91	126
4	S100B	< 0.11 µg/l			0.08		0.08	0.09	0.12			0.09	0.09	0.1	0.1	0.09	0.1	0.1	0.1	0.1	0.18		0.12	0.11	0.11	0.16
4	ALT	< 50 U/l			13		16	12	14	15	38	63	39	22	21	19	19	16	21	118	135	106	108	105	78	34	44
4			irAE:																	hepatitis
4			AE:
4				days from 1. treatment cycle	0	1	8	15	22	29	36	40	41	42	48	49	50	53	57	64	71	78	85	92	113	129
4			treatment:		nivolumab			nivolumab		nivolumab							nivolumab			nivolumab		nivolumab		nivolumab
4	leukocytes, abs.	4.2-9.1 /nl			12.1	9.6	11	13.8	12.8	13.9	16.4	14.9	13.7	12.9	15	11	13.7	16.8	16.9	14.2	14.1	13.7	12.5	11.5	15.3	35.8
4	monocytes, %	5-12 %			12.1	15.2	12	11.2	9.7	12.8	10.9										9.6	10.3	10.8	13.5	6.2
4	eosinophiles, %	1-7 %			0.7	0.2	0.4	0.5	0.3	0.7	0.3										0.3	0.3	0.3	0.4	0.7
4	CRP	< 5 mg/l			11.1	18.2	11.4	9.3	8.1	10.3	12.5	16.1	12.2	11.9	12.5	10		12.9	10.8		12.4	13.2	14	17.9		23.7
4	IL-6	< 7.0 pg/l			21.02	12.68	7.02	6.94	9.88	15.76	15.23									13.33	11.65	15.32	11.84	16.46
4	LDH	< 250 U/l			94	112	116	102	94	86	98	122		95	101			99	104	92	110	77	99	83	104	107
4	S100B	< 0.11 µg/l			0.33	0.33	0.26	0.26	0.29	0.31	0.38								0.29	0.45	0.45	0.44	0.49	0.5	0.59	0.69
4			irAE:
4			AE:
5				days from 1. treatment cycle	-9	-2	0	3	7	12	19	27	28	33	40	49	61	77	79	80	81
5			treatment:				ipilimumab						ipilimumab			ipilimumab
5	leukocytes, abs.	4.2-9.1 /nl			8.5	7.5		4.4	6	9	5.5	5		5.7	6.5	5.7	5.5	5	5.3	9.5	7.4
5	monocytes, %	5-12 %								8	10		7		8	11	11
5	eosinophiles, %	1-7 %								8	12		24		17	7	3
5	CRP	< 5 mg/l			<5	6		11	24	68	21	<5		6	6	<5	15	10	<5	10	6
5	IL-6	< 7.0 pg/l						9	17	19	43	18	11		12	9.7	6.1	12	7.1
5	LDH	135-214 U/l			229	250		280	309	371	246	212	223	232	284	228	215	194	205		161
5	S100B	< 0.11 µg/l			0.28	0.32		1.14	0.31	0.79	0.48	0.34	0.46	0.37	0.3	0.15	0.11	0.11
5	fT4	12-22 pmol/l			20.9				23	23.6	26.9		22.9	23.1	19.9	20.7
5	TAK	< 100 kU/l				15				864					1265	692
5			irAE:							thyroiditis								colitis
5			AE:
5				days from 1. treatment cycle	0	1	8	14	21	22	29	36	42	49	57	64	65	71	78	85	86	92	99	106	107	113	120	127	128	134	141	148
5			treatment:		pembrolizumab				pembrolizumab				pembrolizumab			pembrolizumab				pembrolizumab				pembrolizumab				pembrolizumab
5	leukocytes, abs.	4-10 /nl			5.9	5.4	6.7	6.1	5.1	5.2	5.7	6.7	5.9	6.6	5.8	6.4	5.7	5.5	6.1	5.9	6.2	6.1	6.1	6.7	7	6.9	6.5	7	6.9	8.3	14.7	12.5
5	monocytes, %	5-13 %			8.7	9.5	9.5	8.1	9.6	9.4	7.5	7.1	9.4	7.3	10.2	9.7	8.6	8.6	8.5	9.5	8.7	7.8	8.8	9.1	7.2	7.4	11.8	9.9	9.1	7.7	5.4	8.5
5	eosinophiles, %	1-6 %			2.4	2.4	1.7	2.8	3.3	3.1	1.7	2.8	3.4	2.9	3.3	2.7	3.3	2.6	3.8	3.2	2.4	3.6	4.6	3.1	3.3	4	4	2.9	3	2.4	0.4	1.4
5	CRP	< 5 mg/l			2	1.6	2.7	6.3	2	1.7	1.6	2.5	1.5	1.5	1.6	1.7	1.8	2.5	2.3	2	1.8	1.5	1.5	1.6	1.5	2.6	2.1	4.1	3	3.1	3.8	140.3
5	IL-6	< 7.0 pg/l			8.07	8.82	10.36	9.84	4.98	8.75	8.14	10.55		6.08	4.53	5.11	7.2	5.54	5.74	4.71	5.13	4.33	4.3	5.16	4.39	2.62	3.71	8.15	6.99	10.73	55.95	75.59
5	LDH	< 250 U/l			195	176	254	232	228	198	184	224	182	174	167	240	167	187	169	183	169	186	173	151	145	215	162	161	165	193	202	357
5	S100B	< 0.11 µg/l			0.35	0.4	1.2	0.32	0.26	0.18	0.23	0.21	0.16	0.18	0.14	0.1	0.16	0.14	0.13	0.13	0.12	0.12	0.11	0.13	0.11	0.13	0.09	0.1	0.2	0.12	0.26	0.24
5	CK	< 170 U/l			22	22	40	46	29	27	38	38	27	28	25	34	26	28	29	28	25	36	32	27	26	32	28	22	27	30	58	3249
5			irAE:																													myositis
5			AE:
6				days from 1. treatment cycle	0	7	16	21	28	35	42	49	56	63	70	72	77	84
6			treatment:		pembrolizumab			pembrolizumab			pembrolizumab			pembrolizumab				pembrolizumab
6	leukocytes, abs.	4-10 /nl			4.2	4.9	5.1	5.1	4.8	5.8		5.7	5.9			6.4	7.2
6	monocytes, %	5-13 %			10.8	12	9.9	9.7	12	11.6		10.1	13.9			9.4	9.7
6	eosinophiles, %	1-6 %			4.1	5.9	6.2	6.9	9.1	5.5		4.9	4.6			1.9	3.9
6	CRP	< 5 mg/l			23.9	30.3	12.8	29.5	30.2	20.4	21.7	15.8	14.4	55.2	145.8	42.4	70	82.8
6	IL-6	< 7.0 pg/l			46.66	32.35	23.09	29.81	25.6	33.18	19.08	18.61	25.47	40.88	9.98	20.7	19.2	26.23
6	LDH	< 250 U/l			391	380	359	359	322	335	322	321	317	299	309	268	411	378
6	S100B	< 0.11 µg/l			1.26	0.82	0.57	0.59	0.59	0.79	0.62	0.59	0.73	0.64	0.32	1	0.95	0.84
6			irAE:
6			AE:
7				days from 1. treatment cycle	-15	0	1	5	12	21	29	34	41	48	56	62	68	69	76	83	90	97	104	111	118	125	132	139	146	153	160	167	181	188
7			treatment:			pembrolizumab				pembrolizumab				pembrolizumab				pembrolizumab				pembrolizumab			pembrolizumab			pembrolizumab			pembrolizumab
7	leukocytes, abs.	4.2-9.1 /nl			5.7		6.9	7.7	6.3	6.7	6.2	8.3	6.9	7.3	7.4	7.7	6.9		8.5	7.7	8.1	7.2	8.1	7.3	7.9	7.2	6.5	8	8	8.1	7.6	8.4	7.7	8.1
7	monocytes, %	5-12 %			9.3		8.6	11.1	10.6	7.6	9.4	9.9	9.2	10.1	8.4	10	10		9.1	8.7	5.9	8.8	11.6	7.9	7.6	8.7	9.8	11	9.4	10.7	9.3	9.8	9.8	10.6
7	eosinophiles, %	1-7 %			0.4		0.7	0.3	0.6	0.4	0.8	0.7	1.3	0.6	1.1	0.9	1.2		0.7	1.6	1.9	1.4	2.2	1.9	1	1.4	1.2	2.6	1	1	1.3	0.4	1.3	0,7 –
7	CRP	< 5 mg/l			1.2		3	13.5	26.1	2.6	3.8	5.6	11.1	14.6	11.8	15.9	11.5		10.1	13.2		12.9	12.9	4	3.1	4.4	7.1	15.1	16.8	21	17.7	37.2	48.5	87.5
7	IL-6	< 7.0 pg/l				<1,50	9.62	23.24	4.26	3.35	5.55	4.62	10.82	7.78	17.48	24.12	19.15		9.08	25.31			6.17	5.47	10.55	8.88	9.17	16.56	19.25	19.58	20.38	23.47	14.88	38.33
7	LDH	< 250 U/l			202	189	193	267	224	176	190	209	213	200	189	184	211		228	218	199	203	273	215	218	219	195	201	216	202	220	239	219	221
7	S100B	< 0.11 µg/l			0.11	0.13	0.12	0.14	0.08	0.07	0.08	0.11	0.09	0.08	0.08	0.07	0.09		0.11	0.12	0.09	0.06	0.13	0.08	0.06	0.07	0.08	0.09	0.08	0.08	0.06	0.07	0.11	0.09
7			irAE:																															pneumonitis
7			AE:
8				days from 1. treatment cycle	-13	0	1	8	14	22	28	30	35	42	50	57	66	73	80	87	93	100	101	107	114	121	128	135	142	149	156	163	178	184	191	192	199	205	213	220	227	234	241	248	255	262	267
8			treatment:			nivolumab			nivolumab				nivolumab		nivolumab		nivolumab			nivolumab			nivolumab		nivolumab			nivolumab		nivolumab		nivolumab	nivolumab			nivolumab		200		200		200		200		200
8	leukocytes, abs.	4.2-9.1 /nl			8.1		7.5	6.7	7.5	9.2	8.1	8.1	7.8	7.9	7.5	7.3	7.8	7.3	7	9.3	6.8	9.1		7.8	7.8	7.4	8.5	7.2	7.8	8.2	6.9	6.8	6.9	7.4	7.8		7.3	9.6	8.3	7.9	7.8	7.5	9.5	8.7	8.1	7	8
8	monocytes, %	5-12 %			7.5		10.9	10.9	9.3		8.2	7.4		8.4	9.5	9.3	10.3	11.3	11.8	8	9.4	8.4		7.8	9.5	8.2	9.6	10.3	9.7	8.7	9.2	10.4	9.9	12.1	8.8		10	8.4	8.4	9.7	9.3	10.2	8.5	9	9.8	7.7	9.4
8	eosinophiles, %	1-7 %			1.1		3.5	3.7	3.8		3.7	3.3		4.5	4.8	5.1	4.9	4.4	6	2.4	4.7	3.6		4.3	5.9	3.7	5.1	4.9	6	5.1	5	4.7	4.3	5.8	5		4.9	4.9	4.3	6.4	6.2	5.9	4.8	5.4	4.3	4.2	6.7
8	CRP	< 5 mg/l			0.4		1.1	1.3	1.1	1.5	7.1	5.7	2.3	1.3	1.6	1.1	1.1	1	1.1	1.1	1.4	1.2		1.4	2.1	2.2	3.4	1.7	2.8	1.7	1.7	3	2.5	2.1	1.5		1.2	1.4	1.9	1.6	2.1	1.7	2	1.8	1.5	1.3	2.5
8	IL-6	< 7.0 pg/l			1.5		1.5	2.9	1.5	3.23	8.6	4.28	1.62	1.51	1.5	1.53	1.88	2.68	1.95	3.87	1.76	2.87		2.53	2.57	1.5	2.51	1.5	1.5	1.5	2.25	1.73	1.5	1.5	3.21		1.5	3.7	2.75	1.5	4.26	3.75	8.29	2.72	6.1	3.21	7.66
8	LDH	< 250 U/l			205		201	230	238	238	235	245	217	237	235		238	227	225	255	234	221	292	249	260	258	260	310	258	229	258	277	223	243	273		251	250	238	260	253	237	255	249	252	227	241
8	S100B	< 0.11 µg/l			0.04		0.04	0.04	0.06	0.05	0.04	0.04	0.04	0.05	0.04	0.04	0.04	0.05	0.06	0.05	0.05	0.06		0.07	0.04	0.04	0.06	0.08	0.06	0.05	0.06	0.06	0.03	0.05	0.06		0.06	0.05	0.01	0.05	0.06	0.05	0.05	0.06	0.04	0.03	0.04
8	ALT	< 50 U/l			33		40	39	45	52	41	51	51	39	49	51	43	39	43	50	41	42		46	53	50	50	54	51	44	49	48	39	42	51		46	33	34	40	46	38	32	41	38	35	35
8			irAE:
8			AE:
8				days from 1. treatment cycle	0	7	14	21	28	35	38	40	42	43	44	45	46	47	48	49	54	60	74	82	89	95	102	117
8			treatment:		nivolumab+ ipilimumab			nivolumab+ ipilimumab
8	leukocytes, abs.	4.2-9.1 /nl				7.2	6.6		5.9	5.4	6.5	5.9	5.1	5.9	5.2	6	5.4	6.7			11	11.4	12.9	12.7	11.1	8.3	10.9	9.1
8	monocytes, %	5-12 %				10.3	10.5		13.8					4.4	7.6	9.1	3.3				6.3	7	7.5	6.3	4.7	7.9	6.6
8	eosinophiles, %	1-7 %				7.1	7.5		6.6					0.3	0.2	0.2	0				0.1	0.3	0.6	1	0.6	3.9	2.8
8	CRP	< 5 mg/l			1.4	1.7	2.5	1.5	9.4	4.6	6.6	17.7	41.9	36.1	22.9	22.9	18.2		10.1		1.8	0.9	1.9	3.6	2.1	0.8	0.8	3.8
8	IL-6	< 7.0 pg/l			1.5	4	5.71	3.47	11.41	8.5	12.6	19.94	18.81								6.22	1.5	1.86	4.2	2.31	3.1	3.31	5.1
8	LDH	< 250 U/l			240	254		251	332	454	479	590	868	678	608	667	618	563	492	449	343	288	287	305	357	292	305	310
8	S100B	< 0.11 µg/l			0.05	0.05	0.04	0.05	0.08	0.12	0.14	0.28									0.12	0.1	0.11	0.08	0.08	0.06	0.08	0.07
8	ALT				35	41		39	42	174	246	251	264	235	253	343	442	388	364	329	178	96	62	62	64	66	55	42
8			irAE:
8			AE:
8			prednisolone (mg):										100	100	100	100	100	100	100	100	75	50	25	15	15	10	7.5	5
9				days from 1. treatment cycle		-6	0	1	6	20	27	34	48	69	90	92	97	104	118	125	132	139	146	153
9			treatment:				pembrolizumab			pembrolizumab			pembrolizumab	pembrolizumab	pembrolizumab				pembrolizumab			pembrolizumab
9	leukocytes, abs.	4.2-9.1 /nl				5	4.3	3.8	4.5	8	4.4	4.4	4.6	5.2	4.6	5.9	5.6	6.2	6.7	7	7	7.2	6.5	5.7
9	monocytes, %	5-12 %				10.2	14	14.2	13.4	11.7	13.1	12.6	9.5	13.2	15.5	12.2	12.7	11.5	12.1	11	9.5	8.8	8.3	8.8
9	eosinophiles, %	1-7 %				1.4	3.1	2.2	1.5	1.6	1.4	1.1	1.7	2.6	2.5	1.6	2.1	1.8	0.9	1.2	1.3	1.5	1.1	1.1
9	CRP	< 5 mg/l				<0,3	<0,3	<0,3	0.4	6.7	1.4	0.5	0.4	2.2	3	2.1	1.6	5.5	4.1	7.1	5.7	4.7	12.1	2.1
9	IL-6	< 7.0 pg/l				2.09	<1,50	3.61	1.59	10.74	2.07	1.89	1.88	2.47	3.49	3.5	<1,50	3.69	7.53	8.93	4.05	<1,50	10.7	2.28
9	LDH	< 250 U/l				187	158	157	174	271	180	164	165	194	214	194	205	209	253	356	271	266	235	214
9	S100B	< 0.11 µg/l				0.05	0.04	0.06	0.06	0.05	0.05	0.05	0.05	0.05	0.07	0.05	0.07	0.05	0.05	0.05	0.06	0.05	0.05	0.04
9			irAE:
9			AE:
10				days from 1. treatment cycle	-1	0	20	21	41	42	62	63	71	83	84	91	98	104	105	113	125	126	146	147	167	168	188
10			treatment:			pembrolizumab		pembrolizumab		pembrolizumab		pembrolizumab			pembrolizumab				pembrolizumab			pembrolizumab		pembrolizumab		pembrolizumab
10	leukocytes, abs.	4.2-9.1 /nl					6		6		6.1		6.3	6.1		6	3.9	4		4.3	4.4		5.1		5.4		5.6
10	monocytes, %	5-12 %					9.4		9.9		9.1		7.4	8.3		8.7	12.6	11.2		13.8	13.4		10.3		10.1		7.6
10	eosinophiles, %	1-7 %					2.5		1.7		2		1.3	1		1.3	2.3	5		4.1	4.1		3.6		8		8.2
10	CRP	< 5 mg/l			20.9						2.4										2.5		5.3		11.9		8.4
10	IL-6	< 7.0 pg/l			1.83		1.7		2.45		2.69		5.58	4.87		4.87	3.48	5.03		3.54	4.16		3.18		5.37		2.23
10	LDH	< 250 U/l			231		246		229		278		304	298		237	207	201		240	206		210		207		207
10	S100B	< 0.11 µg/l			0.27		0.31		0.26		0.4		1.03			0.05	0.05	0.15		0.08	0.05		0.05		0.06		0.05
10			irAE:
10			AE:
11				days from 1. treatment cycle	-12	0	21	27	34	42	49	58	63	70	79	84	91	98	105	112	119	126	135	140	147	154	161	168	175	182	189	196	210	226	231	238	245	252	259	266	273	280	287
11			treatment:			pembrolizumab	pembrolizumab			pembrolizumab			pembrolizumab			pembrolizumab			pembrolizumab			pembrolizumab			pembrolizumab			pembrolizumab			pembrolizumab		pembrolizumab		pembrolizumab			pembrolizumab			pembrolizumab
11	leukocytes, abs.	4.2-9.1 /nl			8	6.5	6.4	6.6	6.9	6.7	7.4	6.6	7.2	6.2	6.9	6.7	6.2	6.8	8.3	7.4	5.8	5.9	6.2	6.1	6.5	5.3	6.1		6.9	6.3	5.8	6.6	5.8	6	6.6	6.6	6.4		7.3	7.6		6.3	5.6
11	monocytes, %	5-12 %			10.7	8.7	15.1	11.8	11.1	11.3	11.1	10.4	9.6	11.7	10	10.1	11.1	10.3	9.7	10.3	11.5	10.2	11.3	10.8	9.4	11.4	11.9		9.2	11.1	10.4	10	11.1	11.7	9.1	10.2	9.2		8.7	8.3		10.3	10.9
11	eosinophiles, %	1-7 %			2.1	2	4.2	3.5	3.6	2.9	3.8	2.7	2.4	3.6	3.3	2.7	2.4	2.3	2.3	1.8	3.4	3.9	3.7	3.8	3.7	4.1	4.4		2	4.3	4.2	3.8	6.2	5	3	3.7	1.9		2.3	1.5		4.1	3.8
11	CRP	< 5 mg/l			2.1	6.1	19.9	18.1	11.2	15.5	21.2	12.9	26.5	17.2	13.7	29.6	12.5	13.3	12.6	8.2	6.2	3.2	5.5	5.7	3.8	3.3	4.5	7.6	3.3	5.8	12.5	4.5	6.5	3.7	2.7	2.5	4.4	2.1	2.9	5.1	2.1	2.5	2.6
11	IL-6	< 7.0 pg/l				<1,50	5.11		5.69	3.21	9.55	7.53	9.1	7.72	7.04	5.48	4.22	3.29	6.99	4.2	3.47	4.15	3.47	3.86	4.68	4.77	7.26	8.31	7.65	9.63	7.48	6.84	4.97	4.59	5.68	5.2	6.67	4.58	7.61	<1,50	2.84	<1,50	2.95
11	LDH	< 250 U/l			198	174	193	235	216	217	226	201	229	190	182	205	179	218	187	180	184	173	176	180	229	179	187	205	187	174	211	190	220	179	186	215	198	191	199	204	193	191	187
11	S100B	< 0.11 µg/l			0.1	0.1	0.1	0.12	0.1	0.11	0.12	0.11	0.12	0.12	0.12	0.1	0.09	0.12	0.11	0.09			0.12	0.13	0.19	0.1	0.11	0.08	0.09	0.1	0.11	0.08	0.1	0.1	0.08	0.1	0.08	0.13	0.09	0.07	0.11	0.09	0.09
11			irAE:																						*
11			AE:
12				days from 1. treatment cycle	-12	0	6	9	10	11	14	16	21	28	30	34	37	42	47	49	51	56
12			treatment:			nivolumab+ipilimumab
12	leukocytes, abs.	4.2-9.1 /nl			8.8		9.1	7.6	7	10.1	11.3	11.9			9	9.8	9.2	16.5	15.4	12.8	11.7	13.5
12	monocytes, %	5-12 %			7.2		10.8	9.6	1.4	5.1		5			9.9	6.1	5		5.3	4.9		2.6
12	eosinophiles, %	1-7 %			1.9		3.1	3.4	0.3	2.5		3.1			5.2	1	1.2		0.4	0.3		0.1
12	CRP	< 5 mg/l			2		8	8.6	6.5	3.7	1.4	2.5	0.5	4.6	6.6	1.1	0.5	0.5	0.8	0.4	<0,3	0.7
12	IL-6	< 7.0 pg/l				3.45	7.43	5.33	2.44	3.55	12.29	4.4	2.3	4.22	6.57	3.55	2.94	4.92	5.69	1.51	3.55	<1,50
12	LDH	< 250 U/l			207	216	257	262	283	283	261	277	215	239	271	261	194	249	255	231	219	264
12	S100B	< 0.11 µg/l			0.12	0.19	0.29		0.28	0.21	0.14	0.14	0.07	0.16	0.16	0.07		0.07	0.08		0.06	0.07
12			irAE:				neuritis
12			AE:
13				days from 1. treatment cycle	0	7	16	22	27	28	34	41	48	55	56	62	71	78
13			treatment:		nivolumab					nivolumab					nivolumab
13	leukocytes, abs.	4.2-9.1 /nl			9.4	10.5	10.5	12	12.8		11.3	12.7	12.7	15.3			14.7	11.7
13	monocytes, %	4-11 %			2	2	6	0	5		2	3		0			9	4
13	eosinophiles, %	< 4%			4		1	5	1		2	3	4			2		3
13	CRP	< 5 mg/l			1.9							1.1						6.6
13	IL-6	< 7.0 pg/l			3.2	7.12	6.2	4.96	6.78		6.33	11.17	4.34	6.63		5.04	7.11	5.48
13	LDH	< 250 U/l			216	243	219	227	232		204	206	218	231		253	207	192
13	S100B	< 0.11 µg/l			0.03		0.05	0.04	0.05		0.04	0.06	0.03	0.07		0.08	0.08	0.12
13			irAE:
13			AE:
14				days from 1. treatment cycle	-20	0	8	15	19	21	23	25	33	36	39
14			treatment:			nivolumab+ipilimumab
14	leukocytes, abs.	4.2-9.1 /nl			6.4		7	5.4	6.5	6.2		6.4	12.5	11.2	11.1
14	monocytes, %	5-13 %			8.1			20.3	17.9				5.4	7	7.1
14	eosinophiles, %	1-6 %			0.8			1.5	0.8				1	0.8	0
14	CRP	< 5 mg/l			0.7	1	3.3	12.3	6.2				5.7	10.8	2.3
14	IL-6	< 7.0 pg/l			<1,50	2.21	10.13		6.26				4.07	8.51	2.21
14	LDH	< 250 U/l			301	218	283	261	228	232		160	302	342	215
14	S100B	< 0.11 µg/l			0.12	0.12	0.2		0.07				0.1	0.09	0.06
14	ALT	< 35 U/I			27	33	36	84	59	77		64	254	573	368
14	fT4	0.9-1.7 ng/dl			1.35		1.37	>7,77	>7,77	>7,77	6.37	3.09	1.1	0.73	0.57
14	TAK	< 115 IU/ml			<10				53	148
14			irAE:					thyroiditis					hepatitis
14			AE:
14				days from 1. treatment cycle	-7	0	7	14	22	28	42	56	70	84	98	112	126	139	141	154	168	182	184	187	189	191	192	193	194	210
14			treatment:			nivolumab				nivolumab		nivolumab		nivolumab		nivolumab			nivolumab		nivolumab
14	leukocytes, abs.	4.2-9.1 /nl			7	6.8	7.3	6.6	6.7	9.5	6.5	5	6.3	7.4	7.1		6.5	6		8.2	6.8	8.7	8.8	9.5	8.2	13.1	9.6	9.6	9	11.6
14	monocytes, %	5-13 %			10.7	8.8	10.3	9.5	7.6	8	9.8	8.3	9.8	8.4	8		8.6	8.5		10	9.8	14.1	13.2	10.4						3.5
14	eosinophiles, %	1-6 %			1.4	1.5	2.5	1.5	1.8	1.5	1.9	2	2.2	1.6	1.8		2.3	2.5		2.1	1.8	0.8	0.7	0.5						0.1
14	CRP	< 5 mg/l			0.8	1.7	1.5	2	0.9	0.8	1		0.6	0.6	0.8					1.1	2.6	103.1	113.5	101.1	84.2	62.3		66.6	33.7	30.1
14	IL-6	< 7.0 pg/l			2.61	3.51	5	3.12	5.84	3.57	4.25	1.83	2.48	3	6.44	1.91	1.9	2.99		5.43	5.25	127.1	93.04	91.94						4.42
14	LDH	< 250 U/l			229	269	198	189	191	208	213	198	178	187	190	182	203	216		224	252	187	174	176	181					201
14	S100B	< 0.11 µg/l			0.06	0.05	0.07	0.05	0.06	0.08	0.06	0.05	0.05	0.04	0.05	0.05	0.06	0.06		0.08	0.06	0.06	0.05	0.05						0.05
14				prednisolone:																							50 mg	50 mg	50 mg	40 mg
14			irAE:																			pneumonitis
14			AE:
15				days from 1. treatment cycle	-14	0	7	14	20	22	27	34	35	41	48	50	55	62	70	77	83	90	98	119	132	161
15			treatment:			nivolumab+ipilimumab							nivolumab+Ipilimumab
15	leukocytes, abs.	4-10 /nl			5.4			6.4	6.8	6.7	7.1	8.5		7.1	8.8		5.8	5.9	4.7	5	7.7	8		5.5	5.9	5.6
15	monocytes, %	5-13 %			8.7			11.8	18.3	21.4	18.6	12		12.5	7.9		9.8	7.8	10.4	8.8	5.3	8.6		10.5	9.5	10.1
15	eosinophiles, %	1-6 %			0.6			1.6	1.3	0.9	2.2	1.9		2.7	2.8		3.4	1	0.6	0.8	0.4	3.4		2	2.6	2
15	CRP	< 5 mg/l									13.3					1.5				0.8	0.9
15	IL-6	< 7.0 pg/l					1.5	2.11	2.26	14.68	19.14	17.18	8.22		9.39	5.84		2.2	2.48	3	1.93	1.5	4.18		1.5	3.49
15	LDH	< 250 U/l			228	167	193	379	177	163	222	216		231	245		216	189	156	179	169	180		168	180	181
15	S100B	< 0.11 µg/l				0.07	0.07	0.11	0.1	0.08	0.08	0.08				0.09		0.06	0.06	0.05	0.05	0.05			0.06	0.05
15	fT3	2.0-4.4 ng/l							9.69	17.66	12.1	5.22	2.21		1.57	1.26	1.05	1.98	3.69	3.96	3.29	1.72	1.65	1.99	2.29	2.71
15			irAE:						thyroiditis
15			AE:
15				days from 1. treatment cycle	-63	0	28	63	75	91	98	103	112	119	125	132	147
15			treatment:			nivolumab	nivolumab	nivolumab		nivolumab				nivolumab			nivolumab
15	leukocytes, abs.	4-10 /nl			6.4	5	5.7	6.3	6	5.7	7.3	5.9	5.8	5.8	6.2	6.4	5.3
15	monocytes, %	5-13 %			8.9	8.8	7.9	8.6	8.5	9.8	11.4	10.3	8.5	9.6	10.2	10.7	9.1
15	eosinophiles, %	1-6 %			0.6	1.4	2.3	1.7	2	2.6	2.5	2.5	2.4	2.9	2.3	2.6	2.9
15	CRP	< 5 mg/l							1.7		1.5			3.6	11.5	4.8	6.4
15	IL-6	< 7.0 pg/l			1.5	1.5	1.5	1.8	1.5	1.5	3.2	1.5	1.5	3.2	4.35	3.49	3.11
15	LDH	< 250 U/l			171	148	196	299	194	312	178	168	188	252	171	186	187
15	S100B	< 0.11 µg/l			0.05	0.05	0.06	0.06	0.06	0.07	0.13	0.07	0.11	0.08	0.05	0.05	0.07
15	myoglobin	2.0-4.4 ng/l				21	23.5	33.2	21.4	29.5	83.4	22.5	24.8	22.5
15			irAE:								myositis
15			AE:
16				days from 1. treatment cycle	-3	0	4	6	13	20	32	39	49	55	60	67	68	74	82	88
16			treatment:			nivolumab+ipilimumab
16	leukocytes, abs.	4-10 /nl			5.7		5.6	6.3	8.2	7.6	7.4	7.6	7.8	5.3	7.6	9.2	12.9	10.3	9.7	8
16	monocytes, %	5-13 %			6.9		9.4	6.2	9.1	6.6	7.7	8.2	7.8	10.9	8.1	7.1		3.4	5	6
16	eosinophiles, %	1-6 %			2.1		5	3.9	2.6	4.8	5.1	4.9	3.3	5.3	2.3	3.1		0.5	0.8	1.8
16	CRP	< 5 mg/l			5.7		12.2	4.1			10.3	8.7	4.4	3.7	0.8	1.6	3.9		1.1	16.7
16	IL-6	< 7.0 pg/l			3.84		5.54	5.72	8.61	9.67	4.56	10.74	3.73	3.25	4.11	5.9	<1,50	<1,50	<1,50	3.49
16	LDH	< 250 U/l			177		195	190	192	228	266	260	235	214	185	237	220	226	199	221
16	S100B	< 0.11 µg/l			0.11			0.5	0.46	0.26	0.28	0.15	0.91	0.1	0.09	0.06	0.08		0.39	0.08
16	sodium	136-145 mmol/l			142		140		144	138	140		141	135	135	139		137	139	137
16			irAE:				rash			hypophysitis + pneumonitis
16			AE:
17				days from 1. treatment cycle *	-36	-28	-14	0	2	7	14	21	28	33	35	42	49	56	63	70	77	84	98	112	126	140	154	168	184	196	210
17			treatment:			nivolumab		nivolumab+ipilimumab					nivolumab+ipilimumab				nivolumab+ipilimumab			nivolumab+ipilimumab			nivolumab		nivolumab		nivolumab		nivolumab		nivolumab
17	leukocytes, abs.	4-10 /nl			7	6.6	6.7	6.2	5	5.1	5.9	4.6	4.5	6.5	5.4	6.6	5.7	5.3	7.1	6.3	6.8	6.3	5.1	6	6.2	6.1	5.8	5.9	6.7	7.4	5.3
17	monocytes, %	5-13 %			8	8	8.3	8.3	9.9	12.2	11.2	11.7	11	14.1		11.4	11.6	9.7	9.1	9.3	9.5	10.7	9.2	8.9	7.6	7.6	8	8.5	8.2	9	10.4
17	eosinophiles, %	1-6 %			3.3	2.7	6.4	5.1	5	3.7	4.8	4.1	5.1	2		5.6	6	8.6	8.7	9.4	10.3	10.7	11	10.4	8.7	9.2	10.4	12.1	7.6	6.6	9.4
17	CRP	< 5 mg/l			6.4	2.4	24.9	6.3	5.8	10.1	20.2	17.7	11.1		37.5	15.6	12.6		9	5.4	4.2	4.5	3.4	2	0.9	1	1.1	0.6	3.4	3.2	7.9
17	IL-6	< 7.0 pg/l			3.47	5.82	5.99	8.61	5.33	12.76	14.53		14.04		19.28		14.13		9.67	8.74	6.72	9.55	7.3	41.58	5.3	3.28	<1,50	2.73	17.38	6.05	4.63
17	LDH	< 250 U/l			258	276	259	212	217	267	241	243	228	246	252	230	231	245	245	220	218	205	174	156	160	160	178	166	334	162	162
17	S100B	< 0.11 µg/l			0.66	1.21	0.73	0.94	1.11	1.15	1.15	1.15	1.46		1.31	1.48	1.67		1.24	0.99	0.9	0.51	0.07	0.03	0.02	0.02	0.02	0.02	0.02	0.02	0.02
17			irAE:																	vitiligo
17			AE:
17				* from combination treatment with nivolumab + ipilimumab
